# Supplementary material for: Percutaneous kyphoplasty for osteoporotic vertebral compression fractures improves spino-pelvic alignment and global sagittal balance maximally in the thoracolumbar region
Source: PLoS One. 2020 Jan 30;15(1):e0228341. doi: 10.1371/journal.pone.0228341 (PMC6992186; doi:10.1371/journal.pone.0228341)
Supplement: S1 Table — (XLSX) [file pone.0228341.s001.xlsx]

## Sheet: 2019.8.15  所有数据完整版 
ID	fracture site group	gender	age	fracture segments	preVAS	postVAS	prePT	postPT	prePI	postPI	preSS	postSS	preLL	postLL	prePI-LL	postPI-LL	preTLK	postTLK	preTK	postTK	preTPA	postTPA	preSVA	postSVA	precobb	postcobb	preSSA	postSSA
1	2	1	69	1	7	2	32.8	31.9	61.2	62.3	28.3	30.5	-58.2	-56	3	6.4	28.7	25.6	50.5	46.9	25.4	26	12.3	30.1	23.2	18.7	122.1	118.8
2	2	2	80	1	6	2	17.6	14.8	50.8	50.3	33.2	35.4	-64	-60.2	-13.2	-9.9	32.1	30.1	58.5	51.8	13.5	12	21.6	26.1	23.3	19	117.8	124.5
3	2	2	66	1	6	2	17.2	19.5	35	35.6	17.7	16.1	-34.1	-33	0.9	2.6	14.9	12.9	30.2	29	10.7	11	-5.6	-24.1	11.3	10.6	111.6	107
4	2	2	75	1	7	2	25.5	26.4	63.6	61.8	38.1	35.4	-66.6	-64.9	-3	-3.2	24.4	23.3	51.4	48.3	21.1	19.3	31.6	4.8	30.5	28.4	128.2	132.6
5	1	1	72	1	7	2	13.5	14.6	55.4	55.5	41.9	40.9	-60.2	-60.3	-4.7	-4.8	15.7	11	36.4	37.2	10.1	10.1	14.3	5.7	23.2	21.8	125.2	130.2
6	2	2	74	2	7	2	29.8	34.2	64.6	64.6	34.7	30.4	-47.1	-47	17.4	17.6	35.9	19.6	38.3	30.3	28.2	24.2	68.7	-15	35.4	19	133.1	126.6
7	2	2	62	2	7	3	21.5	19.4	57.1	57.4	35.6	37.9	-51.3	-44.2	5.8	13.2	27.5	24.7	32.8	27.9	14.4	16.3	-4.4	34.4	28.7	25.2	128.4	125.6
8	1	1	70	1	9	2	7.6	4.1	42.5	41.2	34.9	37.1	-57.9	-53.2	-15.4	-12	23.9	18.3	48.1	37.1	7.4	6	45.8	56.7	35.5	32	118.2	123.1
9	2	2	72	1	8	3	28.1	21.1	53.4	54.2	25.3	33.1	-86.1	-81.2	-32.7	-27	78.7	68.3	91.5	80.5	14.8	13.3	-30	1.2	57.1	47.1	118.9	125
10	1	2	67	1	9	2	25.3	20.2	66.3	66	41	45.8	-54.1	-46.4	12.3	19.6	13.3	6.8	28.8	14.6	22.3	20.9	26.9	51.6	2.7	7.5	121.1	128.6
11	2	2	69	2	8	2	32.2	27.5	64	64.2	31.8	36.7	-45.5	-51.2	18.5	13	46.4	42.1	46.8	48.4	29.7	27.9	71.4	90.9	36	24.8	105.2	108.7
12	2	1	70	1	8	3	33.6	23.3	50.2	49.9	16.6	26.6	-41.8	-56	8.4	-6.1	59.3	54.3	54	63.9	22.7	19.1	-11.2	30.1	32.7	28	111.2	109.7
13	2	2	68	1	7	2	30.3	30	54.6	53.3	24.3	23.3	-57.6	-51.8	-3	1.5	60	60.2	59.8	54.4	19.2	18.6	-19.7	-19	36.9	30.7	112.7	111.6
14	2	2	78	1	7	2	28.3	29	44.1	44.9	15.8	15.9	-36.7	-35	7.4	9.9	32.6	21.5	35.5	27.9	20.8	19	3.4	20	31.7	25.3	107.7	113
15	2	1	84	1	7	2	22.2	20.6	56.8	55.8	34.5	35.2	-47.8	-51.6	8.9	4.2	23.7	12.5	31.6	24.9	21.6	14.2	60.1	-9.2	17	4.6	119.6	128.1
16	2	2	76	1	6	2	20.6	14.8	36.3	35.2	15.7	20.4	-33.8	-38.4	2.5	-3.2	22.1	17.9	32.1	35.3	11.5	7.8	-22	-10.7	7.1	3.9	111.2	117.8
17	3	2	67	1	8	4	26.4	29.4	62.1	61.9	35.8	32.5	-48.7	-48.2	13.4	13.8	-6.4	-6.2	17.9	18.8	20.1	21.2	6.3	-6.3	28.1	29.9	127	134.2
18	2	2	59	1	9	2	16.5	17.5	52	52.5	35.4	35	-49.5	-50.7	2.5	1.8	20	21.6	26.1	28.7	11.6	12.8	-4.3	1.6	8.8	10.6	125.96	121.1
19	2	2	42	1	7	2	24.7	20.4	40.2	39.5	15.5	19.1	-36.8	-41	3.3	-1.6	43.3	36.8	53.6	48.8	22.8	17.3	63.6	39.7	40.1	32	99.1	108.5
20	2	2	59	2	7	2	27.9	18.9	43	42.8	15.1	23.9	-38.8	-42.2	4.2	0.7	26.8	21.9	39.3	36.4	18.2	14.9	-13.2	18.9	34.5	27	116.2	107.3
21	3	2	76	2	7	2	34.4	36.4	61	60.6	26.6	24.2	-35.4	-37.5	25.6	23.1	3	-0.2	20.3	21.4	27.8	25.6	18.4	-18.8	29	35.1	121	123.7
22	2	2	75	1	6	2	28.2	23.3	43.8	43.8	15.6	20.6	-35	-37.5	8.8	6.4	50.7	35.5	47	27.6	20.4	12.5	15.8	-35.6	30.7	21.7	111	117.6
23	2	2	57	1	7	2	14.1	23	51.1	52.1	37	29.1	-47.9	-54.5	3.2	-2.4	10	7.8	23.6	31	10.8	11.4	16.3	-52.6	0.1	4.6	122.2	134.6
24	2	2	60	1	8	2	22.6	8.2	47.1	46.9	24.6	38.8	-22.9	-38.8	24.2	8.2	18	12.8	15.1	20.2	18.3	10.1	25.8	60.1	15.4	9.9	114.2	120
25	2	2	59	1	7	2	15.3	12.7	48.8	48.5	33.5	35.8	-49.9	-49.3	-1.1	-0.8	6.3	7.3	10.7	11.6	2.8	2.7	-85.8	-64.1	7	7.8	137.3	133.8
26	3	1	83	1	7	2	17.1	14.8	46.2	46.4	29.2	31.6	-46.8	-49	-0.5	-2.6	23	22.3	36.1	35.7	12.9	11.5	12.5	16.7	11.5	12.8	122.1	122.4
27	3	2	70	3	7	2	32.7	27	73	74.5	40.3	47.5	-57.9	-66.5	15	8	4.2	8.3	21.1	26.6	20.4	18.8	-30.9	-9	54.3	61.6	134.2	136.7
28	2	2	84	1	8	2	40.3	40.6	63.7	62.3	23.4	21.7	-33.9	-36.6	29.8	25.7	19.4	18.8	36.3	32.4	37.9	34.4	78.1	41.8	9	7.1	103.5	107.5
29	2	2	74	1	8	3	31.7	31.1	66.4	66.3	34.7	35.2	-56.3	-58.8	10.1	7.5	15.7	13.4	37.1	39.7	24.4	24.1	10.2	13.6	12.3	8.4	125	124.5
30	1	2	87	2	7	2	25.8	24	50.2	50.1	24.4	26.1	-53.6	-47.9	-3.4	2.2	34	36.6	55.3	52.5	17.3	22	4.4	59.3	51.2	47.5	113.9	107.9
31	2	2	64	3	8	2	24.3	26	82	82.1	57.7	56.1	-83.7	-82.8	-1.7	-0.7	14.5	12.3	41.3	36.1	19.7	18.4	16	-12.8	5	6.5	134.5	135.5
32	2	2	68	1	7	2	35.1	26.1	67	67.5	31.9	41.4	-55.6	-61.8	11.5	5.6	16.3	11.2	38.4	31	28	20.6	9.6	6.1	29.3	24.9	125.2	132.4
33	2	2	58	1	8	2	19.2	20.6	50.7	51.3	31.5	30.6	-50.7	-56.7	0	-5.4	32.8	27.1	37.8	39.1	13.6	11.3	9.8	-25.8	26.6	16.3	120.4	127
34	2	2	71	3	7	3	33.2	27.1	59.7	59.7	26.6	32.5	-45	-55.9	14.7	3.7	40.6	24.8	36.3	33.7	22.2	15.3	-14.2	-36.8	32.2	12.4	121.2	131
35	2	2	62	1	6	2	37	31.7	65.8	66.7	28.8	35	-52.9	-53.6	12.8	13.1	41.1	40	44.2	40.4	24.4	23.1	-23.1	4.1	12.7	9.9	123.7	126.4
36	2	2	60	1	7	2	8.9	15.4	50.5	50.3	41.6	35	-48.8	-55.2	1.7	-4.9	19.3	18.9	30.3	34.8	11.9	8.7	79	-21	5.2	5.2	124.8	129
37	2	2	63	1	7	3	21.3	19	57.1	56.8	35.8	37.8	-45.9	-48.2	11.1	8.5	7.9	5	12.2	13.2	14.2	13.1	-12.7	-5	2.2	1.7	129.2	130.1
38	2	2	75	1	8	3	36.4	30.4	49.1	48.7	12.7	18.2	-35.2	-54.2	13.9	-5.5	79.2	66	62	64	29.6	20.8	50.7	8.6	40.4	34	96.9	109.5
39	2	1	72	1	7	2	17.7	17.6	46.1	46	28.4	28.4	-24.9	-28.4	21.1	17.6	6	3.5	9.6	11.6	15.8	16.8	41.9	51.6	9.8	5.3	115.9	114.9
40	2	2	72	1	7	2	22	23.1	43.9	44	21.9	20.9	-47.4	-40.3	-3.6	3.7	35.8	31	44.4	37.2	15.5	17.6	7.9	17.8	25.6	17.7	113	110.7
41	2	2	76	1	8	2	16.3	15.9	33.8	33.9	17.5	18	-29.4	-24.6	4.4	9.3	38.9	38	37.3	28.2	13.8	12.7	31.5	22.2	26.5	28.9	105.1	106.9
42	2	1	71	1	7	2	34.4	20.9	76.1	74.9	41.7	54	-56.4	-72.8	19.7	2.1	11	18.5	44.6	45.3	39.1	23.6	114.6	88.2	15.3	15.7	120.9	135.7
43	2	1	62	1	7	2	7.8	10.2	54.1	54.4	46.3	44.2	-55.1	-57.4	-1	-3.1	15.7	18.3	19	22.7	3.2	4.1	-13.8	-29.3	21.3	24.9	139.2	138.6
44	2	2	68	1	8	3	26.3	25.7	69.3	69.5	43	43.7	-75.3	-70.9	-6	-1.4	26	22.6	51.1	45.6	18.6	19.3	-4.6	5.3	21.3	14.4	135	134.7
45	2	2	67	1	7	2	44.7	30.7	72.2	72.1	27.4	41.4	-46.6	-64.4	25.5	7.7	27.1	18.1	39	41.1	38.8	28.9	42.9	59.9	21.3	17.3	114.1	126.2
46	3	1	67	1	8	2	15.9	15.6	42.8	43.3	26.9	27.8	-26.2	-33	16.6	10.4	24	26.6	25.2	26	21.9	18.9	119.9	87.9	9.3	22	105.2	109.7
47	2	2	81	2	7	2	33.7	29.3	53.7	54.3	20	25	-47.2	-47.3	6.4	7	36.5	35.8	46.2	42.6	20.8	21.9	-32	9.9	36.1	31.9	115.9	115.4
48	1	2	57	1	7	3	17.5	24	56	56.2	38.5	32.2	-59	-57.9	-3	-1.7	13.3	14.1	28.4	33.5	10.8	13.2	-16.6	-42.2	20	21.5	132.2	129.2
49	2	1	70	1	8	4	33.8	22.5	51	50.2	17.2	27.8	-49.7	-62.2	1.3	-12	59.2	55.5	61.2	68.9	22.8	17.9	-10.2	28.8	38	30.1	111	116.1
50	2	1	74	1	7	3	21	16.8	48.3	47.5	27.3	30.6	-33.1	-38.6	15.2	8.9	30.9	35.1	31.4	37.5	19.5	20	52.5	92.4	13.3	6.4	113.2	111.8
51	2	1	73	1	8	3	13.6	18.7	42.2	42.4	28.6	23.7	-45.2	-49.2	-2.9	-6.8	26.2	25.7	34.2	34.5	10	6.8	15.5	-55.5	-31.2	-31.7	118.8	122.9
52	3	2	65	1	7	3	22.9	24.5	49.7	49.2	26.8	24.7	-34.6	-32.8	15.1	16.4	28.6	23	37.6	27.8	22.5	20.4	65.2	29.3	4.1	5.1	110.8	113.2
53	2	2	67	1	8	2	36.3	29.5	58.5	59.4	22.3	29.9	-55.3	-47	3.2	12.4	63	67.5	62.8	63.3	34.8	30.5	-3.2	87.4	8.9	8.3	115.2	108.5
54	2	2	66	1	7	3	22.5	21.5	57.6	56.3	35.1	24.8	-46.3	-51.4	11.3	4.9	7.2	9.7	24	26.5	18.7	12.4	28.2	-21.2	1.3	0.9	123.4	129.6
55	2	1	82	1	8	3	7.8	4.2	31.4	30.8	23.6	26.6	-31.3	-29.4	0.1	1.4	29.5	24.1	24.3	19.5	5.4	5.7	14	44.5	15.6	12.8	113.9	113
56	1	2	73	1	7	2	19.1	21	53.8	54.2	24.7	33.2	-67.3	-66.3	-13.5	-12.1	38.5	32.5	51.4	49.3	11.1	10.7	-13.5	-28.7	19.1	11.3	128.5	129.3
57	2	2	64	2	8	3	18.8	13.9	50.8	50.4	32	36.5	-66.9	-73.9	-16.1	-23.5	56	48.2	67.5	69.1	13	9.3	13.2	13.9	48.1	44.5	122	126.5
58	1	1	70	1	9	3	8.1	4.6	43.9	44.1	35.8	39.5	-53.7	-57.5	-9.8	-13.4	22.7	17.6	42.7	40.3	7.8	6.6	38	51.5	34.7	31.2	122.7	124.6
59	1	2	64	1	7	2	16.5	16.8	59.6	59.6	43	42.8	-62.9	-61	-3.3	-1.4	16.8	17.1	40.1	36.8	11.2	11.1	4	-0.3	26.7	15.1	134.2	134.4
60	2	2	62	1	7	2	21.1	19.6	47.9	47.1	26.8	27.5	-65.5	-62.8	-17.6	-15.7	52.8	45.7	65.4	61.8	11.4	10.7	-16.5	-14.1	38.7	28.3	121.4	121.7
61	2	2	80	2	7	3	21.8	21.3	62.5	61.3	40.7	40.1	-38.5	-44.9	24	16.5	2.2	3.5	15.5	19.2	28.8	23.5	108.4	79.5	5.7	9.3	115.7	120.8
62	2	2	84	1	8	3	17.4	14.1	54	54.7	36.6	40.6	-61.9	-68	-7.9	-13.3	39	34.4	62.2	58.6	15.9	12.4	46.6	38.5	20.7	8.9	121.3	127
63	2	2	65	3	8	3	16.2	27.1	50.2	50.9	33.9	23.7	-52.2	-48.2	-2.1	2.7	30.8	32.3	45	50.4	14	18.4	36.4	7.7	38.5	30.5	120.3	114.9
64	2	2	68	1	7	3	32.1	31.1	68.7	70.4	36.6	39.3	-54	-64.3	14.8	6.1	18.3	11.5	33.4	35	27.6	23.3	30.9	-4.8	22.1	17.6	124.4	131.3
65	2	2	61	2	8	4	15.4	9.6	44.5	43.3	29.1	33.7	-31.1	-39.6	13.4	3.7	55.7	51.7	24.7	36.1	17.6	18.2	60.1	103.5	15	5.3	112.6	110.7
66	2	2	75	4	8	3	22	22	53.7	52.4	31.6	30.4	-50.5	-46.6	3.1	5.8	52.3	54.7	48.9	50.8	22	23.4	60.9	78.3	40.1	53.7	115	111.5
67	2	2	66	2	7	3	37.9	32.6	53.1	52.6	15.2	20	11.1	-11.6	64.2	41	44.6	29	-8.1	7	33.5	27.4	62.5	42.8	48.7	27	98.2	106.3
68	2	2	75	1	7	2	31.3	31.6	52.3	52.5	20.9	20.9	-22.8	-30.4	29.4	22.1	24.3	25.1	17.2	23.6	28.1	24	48.9	8	1.6	2.3	106.4	111.7
69	2	1	80	5	8	4	29	26.7	53.5	53.9	24.5	27.2	-21.9	-23.1	31.6	30.8	82.9	64.8	48.4	46.5	37	39.5	137.6	183.7	49.7	40	95	94
70	1	2	66	1	7	2	17.2	10.2	48.2	47.8	31	37.6	-48.2	-51.9	0	-4.1	28.3	17.1	34.7	27.3	11.3	5.8	-0.2	1.2	12.4	10.4	122.9	129.4
71	2	2	78	2	7	3	26.2	32.6	56	56.8	29.8	24.2	-54.2	-48.9	1.8	7.9	34	33.5	52.4	48.1	20.2	22.7	25.1	-0.6	30.7	20.5	118.3	116.4
72	2	2	62	1	6	2	37.7	31.6	61.5	61.7	23.8	30.2	-46.6	-48.1	14.9	13.7	40.1	39.1	42.1	40.1	25.1	22.9	-21.6	3.7	12	9.2	118.6	121.6
73	2	2	64	3	8	4	45.7	40.2	71.8	71.5	26.1	31.3	-55.8	-63.7	16	7.8	51.1	42.5	57	47	36.5	29.2	20.6	-11.8	45.5	35.2	114.8	124.8
74	3	2	63	3	7	3	28.7	27.5	73.7	73.6	45	46	-66.8	-67.7	6.9	5.9	11.9	14.8	26.7	35.8	20.1	23.7	-20.8	25.2	68.5	65.6	139	134.3
75	3	1	66	1	7	3	28.3	29.8	71.3	70.2	43.1	40.4	-66.3	-64.4	5	5.8	5.3	2.6	37.4	30.3	22.3	20.1	13.5	-21.8	40.9	48	132.8	135
76	2	2	63	1	8	2	22	14.7	41.8	40	19.8	25.3	-28.7	-41.5	13.1	-1.5	40	28.7	31.2	27.9	16.3	6.5	21.2	-26.2	24	11.6	109	120.5
77	2	2	80	2	9	3	19.6	23.4	63.8	64.2	44.3	40.8	-52.1	-53	11.7	11.2	18.1	18.6	20.3	26.6	15.5	17.3	11.4	0.6	13.7	12.3	134.4	132.3
78	2	2	60	1	7	3	10.6	10.7	45.2	45.6	34.6	34.9	-36.9	-34.2	8.4	11.4	19.5	21.4	18.4	18.4	10.4	11.7	38.9	52.4	7	8.1	121.5	120.2
79	2	2	62	1	7	3	21.3	21.6	49.9	50.2	28.6	28.6	-41.3	-44.2	8.6	6	28.4	23.6	17.3	16.3	12.4	10.3	-26.7	-46	21.8	21.3	124.2	127.1
80	2	2	58	1	8	3	19.1	20.3	50	49.6	31	29.3	-48.5	-56.3	1.6	-6.7	32	27.4	37.5	40.4	13.5	10.9	8.4	-26.6	22.1	13.3	121.6	124.7
81	2	2	75	1	7	3	16.5	11.9	46.1	45.2	29.6	33.3	-37.6	-38.1	8.6	7.1	15.7	20	23.3	22.2	14.2	11	31	37	24.6	10.4	117.3	120.1
82	2	2	68	2	7	2	37	22.7	40.7	40.7	13.7	18	-41.9	-41.3	-1.2	-0.6	72.9	58.4	62.6	51.6	20.6	16	28.1	11.8	63.2	51.5	102	108.6
83	2	1	64	1	8	2	29.4	28.7	50.8	49.6	21.4	20.9	-44.7	-45.2	6.1	4.4	26.3	24.1	45.1	40.6	20.1	16.8	-5.2	-35.3	28.9	20.6	114.2	117.2
84	2	1	67	1	7	3	20.7	18.4	50.5	49.5	29.8	31.1	-44.5	-40.9	6	8.5	16.4	16.6	31	30.1	16.3	17.7	13.4	52	15.7	17.7	120	117.5
85	2	2	71	2	7	2	26	25.1	70.7	70.1	44.7	45	-60.6	-64.6	10.1	5.6	27.7	23.5	28.7	29.9	19.1	16.2	3.6	-19.6	18.7	16.2	136.1	139.4
86	3	2	74	1	8	2	22.2	22	51.8	51.4	29.7	29.4	-45.7	-46.3	6.1	5.1	19.2	16.7	36.6	34.4	17.5	15.8	20.3	5.3	25.1	23.6	118.7	120.3
87	3	2	90	1	8	3	17.2	11.9	50.9	50.1	33.7	38.2	-48.6	-54.5	2.4	-4.4	12.4	11.2	25.2	24.9	10	5.8	-15.9	-17.2	4.3	5.9	127.5	132
88	2	2	60	1	8	3	27.8	24	52.7	53.3	25	29.4	-30.3	-37	22.4	16.4	40	32.7	26.8	27	21.4	17.4	20.7	5.8	30.8	27.7	114.2	120.4
89	2	2	80	1	7	2	17.4	24	49	48.5	31.7	24.4	-57.9	-57.6	-8.9	-9.1	28.9	27	51.9	54.6	12.6	14	14.6	-21.5	20	12.9	121.7	119.5
90	2	1	61	1	8	4	6.6	19	41.2	41.7	34.5	22.7	-60.4	-54.3	-19.3	-12.6	50.8	45.7	50.3	46.7	4.6	6.8	15.4	-60.3	44.3	37.5	124.5	122
