# Supplementary material for: Percutaneous kyphoplasty for osteoporotic vertebral compression fractures improves spino-pelvic alignment and global sagittal balance maximally in the thoracolumbar region
Source: PLoS One. 2020 Jan 30;15(1):e0228341. doi: 10.1371/journal.pone.0228341 (PMC6992186; doi:10.1371/journal.pone.0228341)
Supplement: S2 Table — (XLSX) [file pone.0228341.s002.xlsx]

## Sheet: 2019.2.19 所有数据完整版 正常
ID	gender	age	PT	PI	SS	LL	PI-LL	TLK	TK	TPA	SVA	SSA
1	2	74	28.7	52.3	23.5	45.5	6.8	30.5	45.3	22	17.7	113
2	2	62	21.2	49.8	28.7	37	12.8	4.4	10.8	15.5	-2.5	120.5
3	1	72	10.9	51.2	40.2	67.3	-16.2	12.3	38.5	3.8	-29.1	135.2
4	2	72	9.9	41.4	31.4	53	-11.6	1.4	26.2	2.6	-32.9	127.1
5	2	60	31	55.3	24.3	41	14.3	1.7	16.8	19.6	-35.1	120.4
6	2	77	18.8	53.4	34.6	48	5.4	4.1	20.7	11.7	-9.7	127.6
7	2	61	19.6	55.2	35.5	54	1.1	-0.5	29.2	17.9	33.7	123
8	2	68	14.4	56.3	41.8	55.5	0.8	-3.2	23.7	9.6	2.8	133.1
9	2	68	21.1	61.4	40.3	60.8	0.6	4.2	35.2	16.4	17.1	129.7
10	1	79	14.7	42.3	27.6	41.2	1.1	6.8	24.2	10.4	9.8	118.6
11	1	73	13	43.1	30.1	37.4	5.7	29.4	19.9	9.7	14.9	120.7
12	2	63	12.3	59	46.7	62.8	-3.8	4.2	26	9.7	16.4	136.2
13	1	62	7.8	46.6	38.7	39.9	6.7	6.6	8.7	7	26.4	127.5
14	1	65	8.6	42.5	33.9	48.1	-5.5	8.1	22.9	3.1	-21.5	127.8
15	1	59	14.9	49.1	34.1	53.2	-4.2	18.1	33.5	8.5	-18.8	127.8
16	2	68	25.9	62.7	36.8	50.4	12.3	-6.9	11.9	16.2	-33.9	132.3
17	1	62	7.2	54.5	47.3	56.8	-2.3	-1.4	15.8	5.3	12.1	137.5
18	1	71	22.5	48.3	25.8	35.5	12.7	9.6	18.5	15.4	-5.7	118.4
19	1	72	18.6	55.9	37.3	56	-0.1	19.5	33.2	13.1	-1.4	129
20	2	77	18.3	54.9	36.5	51.7	3.2	5.3	22	11.6	-10.5	129.5
21	2	68	14.3	53.8	39.5	51	2.9	-1.9	19.4	9.3	-0.8	131.2
22	2	59	32.8	63.2	30.4	38.3	24.9	-1	9.5	25.1	4.2	121.5
23	1	62	19.6	45.1	25.5	36.3	8.7	14	20.1	13.3	-4.2	117.9
24	1	67	17.3	53.7	36.4	45.6	8.1	11.1	20.3	12	0.5	128.1
25	1	66	8.2	44.2	35.9	49.1	-5	4.4	23.5	3.6	-7.7	128.6
26	1	78	16.6	46.1	29.6	35.3	10.9	9.9	12	12.3	7.2	120.6
